# Supplementary material for: Dual-Mechanism Gastroretentive Tablets with Encapsulated Gentian Root Extract
Source: Pharmaceutics. 2025 Jan 7;17(1):71. doi: 10.3390/pharmaceutics17010071 (PMC11768846; doi:10.3390/pharmaceutics17010071)
Supplement: Supplementary file 1 [file pharmaceutics-17-00071-s001.zip]

Archive with 1 entries (1 files):
- pharmaceutics-3374520-supplementary.pdf
